# Supplementary material for: Development of a new AgriSeq 4K mid-density SNP genotyping panel and its utility in pearl millet breeding
Source: Front Plant Sci. 2023 Jan 10;13:1068883. doi: 10.3389/fpls.2022.1068883 (PMC9871632; doi:10.3389/fpls.2022.1068883)
Supplement: Supplementary file 1 [file Table_1.xlsx]

## Sheet: Sheet1
Supplementary Table S1
No	Genotype ID	Pedigree
1	ICMA1 101890	(ICMB 03111 x {(MC 94 S1-34-1-B x HHVBC)-16-2-1-1-1-1-B-B-5 x (MC 94 S1-34-1-B x HHVBC)-10-4-1-2-1-B-B-1-30-2-4-2-1)-4-2-3-3
2	ICMA1 18777	[HHVDBC HS-120-1-2-1-1-3-B x (SRC II C3 S1-19-3-2 x HHVBC)-3-5-1-1-1-B]-20-1-2-2
3	ICMA1 101891	[(ICMB 95111 x 9035/S92-B-3)-17-5-1-B-B-B x ICMB 99111]-2-2-5
4	ICMA1 101798	((ICMB 01666 x ICMB 01222)-49-1-2-B-B x {(MC 94 S1-34-1-B x HHVBC)-16-2-1-1-1-1-B-B-5 x (MC 94 S1-34-1-B x HHVBC)-10-4-1-2-1-B-B-1-30-2-4-2-6-2-4)-9-3-1-B-B
5	ICMA1 100530	Heat tolerant HS-23-2-2-2-3
6	ICMA1 100560	[ICMB 95111 x (ICMB 96555 x IP 10437)-3]-7-2-1-B-2-15-1] x B-bulk (3981-3989/S06 G1)}-3-2-4-B x ICMB 08999)-13)-2-1 x (7001-7011 B bulk)]-4-4
7	ICMA1 100562	Blast resistant B-com HS-52-1-1-3-2-4
8	ICMA1 100527	Blast and DM Resistance B-com HS-5-3-1-4-4
9	ICMA1 101462	IP 21187-4-1-3-1-4
10	ICMA1 101444	((MC 94 S1-67-1-B x HHVBC)-17-2-2-1-2-B-B-B-B-B-2-1-2 x ICMB 08666)-5-1-B
11	ICMA1 101799	(EEDBC S1-704-1-1-1-3-B-B-1xEEBC 407 progenies bulk)-7-3-1 x NCD2S1-2-2-2-2-1-9-B-B-14-1-3-1-1
12	ICMA1 101800	IP 7846-36-1-2-2-5
13	ICMA1 100068	(ICMB 04888 x ICMB 98222)-1-2-2-1
14	ICMA1 101801	06444 A1 X ((HHVDBC HS-246-1-2-1-2 x ICMB 99555)-2-2-2-1 x {(MC 94 S1-34-1-B x HHVBC)-16-2-1-1-1-1-B-B-5 x (MC 94 S1-34-1-B x HHVBC)-10-4-1-2-1-B-B-1-30-2-4-2-6-2-4)-8-2-7-1-1-4
15	ICMA1 101892	((MC 94 S1-67-1-B x HHVBC)-17-2-2-1-2-B-B-B-B-B-2-1-2 x [(DMR 133 x HTBC 48-B-1-1-1-5)-19-2-B-B x ICMB 04111]-145-1-2-3)-3-6-B-1
16	ICMA1 101893	((ICMB 01888 x ICMB 01222)-16-1-2-B-1 x (ICMB 03777 x {(MC 94 S1-34-1-B x HHVBC)-16-2-1-1-1-1-B-B-5 x (MC 94 S1-34-1-B x HHVBC)-10-4-1-2-1-B-B-1-30-2-4-3-1)-21-4-2-2)-4-4
17	ICMA1 101802	({(MC 94 S1-34-1-B x HHVBC)-16-2-1-1-1-1-B-B-5 x (MC 94 S1-34-1-B x HHVBC)-10-4-1-2-1-B-B-1-30-2-4-2-1-1-2-2 x (ICMB 01333 x HHVDBC HS-10-1-2-1-1-1-3-B)-2-1-3-2-1)-14-5
18	ICMA1 101803	(HHVDBC HS-120-1-2-1-1-3-B-4 x {(MC 94 S1-34-1-B x HHVBC)-16-2-1-1-1-1-B-B-5 x (MC 94 S1-34-1-B x HHVBC)-10-4-1-2-1-B-B-1-30-2-4-2-4-2-4-4)-19-3
19	ICMA1 101894	IP 21187-2-1-1-1-5
20	ICMA1 101804	MDMR B-Composite (HS)-34-1-2-2-4
21	ICMA1 101805	MDMR B-Composite (HS)-78-2-2-3-1
22	ICMA1 101895	Blast resistant B-com HS-46-2-1-1-4-1-B-B
23	ICMA1 101806	Blast and DM Resistance B-com HS-32-2-5-8-3-7-B
24	ICMA1 101807	Blast and DM Resistance B-com HS-5-3-2-1
25	ICMA1 101808	Blast and DM Resistance B-com HS-5-3-2-5
26	ICMA1 101809	Blast and DM Resistance B-com HS-29-2-3-1
27	ICMA1 101810	Blast and DM Resistance B-com HS-37-2-4-4
28	ICMA1 101811	Blast and DM Resistance B-com HS-60-1-3-1
29	ICMA1 101812	(ICMB 02333 x ICMB 92777)-6-2-1
30	ICMA1 101813	(ICMB 04999 x ICMB 92777)-9-5-1
31	ICMA1 101814	[ICMB 95111 x (ICMB 96555 x IP 10437)-3]-7-2-1-B-2-15-1] x B-bulk (3981-3989/S06 G1)}-3-2-4-B x ICMB 08999)-13)-2-1 x (7001-7011 B bulk)]-4-6
32	ICMA1 100541	(ICMB 08888 x ICMB 01555)-2
33	ICMA1 100566	06555B X01222 B-16-1-1-1
34	ICMA1 100718	((MC 94 S1-34-1-B x HHVBC)-12-1-2-2-2-B-1-B-B-8-3-2-1 x ICMB 99444)-5-5-2-B
35	ICMB 101699	(7005 x 7001-7011)-14-1-3
36	ICMB 101815	(ICMB 93333 x ICMB 01222)-20-2-B-5-B-1-B-P3
37	ICMB 101606	(ICMB 97444 x ICMB 00444)-6-1-1-1
38	ICMB 101816	([{(ICMB 96555 x IP 10437)-3-4-1-2-6 x [(ICMB 96555 x LaGrap C2 S1-32-1)-10 x IP 14758-2-1]}-1-2-4-2-4-2 x Dwarf togo type B-lines Bulk (1807-1813/S11)]-4)-10
39	ICMB 101817	{[78-7088/3/SER3 AD//B282/(3/4)EB x PBLN/S95-359]-7-4-B-B-6-1-B-1-B-1-B-B-B X {(MC 94 S1-34-1-B x HHVBC)-16-2-1-1-1-1-B-B-5 x (MC 94 S1-34-1-B x HHVBC)-10-4-1-2-1-B-B-1-30-2-4-2-1-3-3}-4-1-2
40	ICMB 101896	[(ICMB 95111 x 9035/S92-B-3)-17-5-1-B-B-B x ICMB 99111]-9-3-1-2-B X ((843B x ICMPS 900-9-3-2-2)-41-2-5-5 S2-34-1-2-3 x B-line bulk]-8-B-B-1-B-B-B-1 x (ICMB 01666xICMB )01222)-12-2-B-1-B P1)-4-1-2-3-B)-1-12
41	ICMB 101897	{(ICMB 01888 x ICMB 01222)-15-2-B-2-3 X (ICMB 01666 x ICMB 01222)-27-3-B-3}-1-5-5
42	ICMB 101818	[{((HHVDBC HS-246-1-2-1-2 x ICMB 99555)-1-3-3-1 x {(MC 94 S1-34-1-B x HHVBC)-16-2-1-1-1-1-B-B-5 x (MC 94 S1-34-1-B x HHVBC)-10-4-1-2-1-B-B-1-30-2-4-2-6-2-4)-18-2-1-B-B-1-1} X {[(MC 94 S1-34-1-B x HHVBC)-10-4-3-2-2-B-B-2 x (ICMR 312 S1-1-5-3-B x HHVBC)-7-1-1-1-B-B-B]-21-B-1-4-1-2-1-2-B}]
43	ICMB 101898	ICMB 04999/Ankoutes
44	ICMB 101899	HTBC-1-4-B-3
45	ICMB 101900	[( ((ICMB 94333 x ICMB 01222)-47-1-B-B-B x 4287 {(MC 94 S1-34-1-B x HHVBC)-16-2-1-1-1-1-B-B-5 x (MC 94 S1-34-1-B x HHVBC)-10-4-1-2-1-B-B-1-30-2-4-2-6-2-4)-14-4-9-B-5 X (MC 94 S1-34-1-B x HHVBC)-12-1-2-2-2-B-1-B-B-3-2-3-4 )]-B-21
46	ICMB 101901	[{(B x B) F2 S1-109-2-3-3-1-4-2 X (ICMB 01666 x ICMB 01222)-27-3-B-3}-1-2-2]-B-2-2-1-4
47	ICMB 101819	[(EEDBC S1-704-1-1-1-3-B-B-1xEEBC 407 progenies bulk)-7-3-1 x NCD2S1-2-2-2-2-1-9-B-B-14-1-3-1-2 X ((843B x ICMPS 900-9-3-2-2)-41-2-5-5 S2-34-1-2-3 x B-line bulk]-8-B-B-1-B-B-B-1 x (ICMB 01666xICMB )01222)-12-2-B-1-B P1)-4-1-2-3-B)-1-5]-B-5-4-2
48	ICMB 101820	MILDESIKA 05578 X ICMB 03555-25-2
49	ICMB 101564	(ICMB 03111 x {(MC 94 S1-34-1-B x HHVBC)-16-2-1-1-1-1-B-B-5 x (MC 94 S1-34-1-B x HHVBC)-10-4-1-2-1-B-B-1-30-2-4-3-1)-13-2-5-1
50	ICMB 101821	({HHVDBCHS-120-1-2-1-1-3-B-4x(ICMB01333xHHVDBCHS-10-1-2-1-1-1-3-B)-2-1-3-2-4XHHVDBCHS-45-2-3-1-2-3-4-B-1x[(EEBC-Gen-S1-40-2-2-1xB-bulk)-1-B-B-2-B-B-BxICMB04111]-4-2-1-2}-10-2)
51	ICMB 101822	({(BSECBPT/91-38xSPF3/S91-529)-10-1-7X[ICMB97444x(D2BLN/95-98xEEBCC1-1)-7-B-B]-34-2-4-B-B-5-B-B}-5-2-5)
52	ICMB 101823	({HHVBCIID2HS-456-1-2-5-1X[ICMB97444x(D2BLN/95-98xEEBCC1-1)-7-B-B]-34-2-4-B-B-5-B-B}-9-2-2)
53	ICMB 101824	((ICMB94333xICMB01222)-47-1-B-B-B-BXDMR1S2-52-4-1-1-B)-1-4)
54	ICMB 101825	((ICMB94333xICMB01222)-47-1-B-B-B-BXDMR1S2-52-4-1-1-B)-1-5)
55	ICMB 101902	((ICMB94333xICMB01222)-47-1-B-B-B-BXDMR1S2-52-4-1-1-B)-1-23)
56	ICMB 101903	((ICMB94333xICMB01222)-47-1-B-B-B-BX((843BxICMPS900-9-3-2-2)-41-2-5-5S2-34-1-2-3xB-linebulk]-8-B-B-1-B-B-B-1x(ICMB01666xICMB)01222)-12-2-B-1-BP1)-4-1-2-3-B)-1-7)
57	ICMB 101600	((EEDBCS1-704-1-1-1-3-B-B-1xEEBC407progeniesbulk)-7-3-1xNCD2S1-2-2-2-2-1-9-B-B-14-1-3-1-2XDMR1S2-52-4-1-1-B)-1-6)
58	ICMB 101904	((EEDBCS1-704-1-1-1-3-B-B-1xEEBC407progeniesbulk)-7-3-1xNCD2S1-2-2-2-2-1-9-B-B-14-1-3-1-2X((843BxICMPS900-9-3-2-2)-41-2-5-5S2-34-1-2-3xB-linebulk]-8-B-B-1-B-B-B-1x(ICMB01666xICMB)01222)-12-2-B-1-BP1)-4-1-2-3-B)-1-25)
59	ICMB 101826	((ICMB06555xICMB94444)-6-3-2-4-BXDMR1S2-52-4-1-1-B)-1-21)
60	ICMB 101827	((ICMB06555xICMB94444)-6-3-2-4-BX((843BxICMPS900-9-3-2-2)-41-2-5-5S2-34-1-2-3xB-linebulk]-8-B-B-1-B-B-B-1x(ICMB01666xICMB)01222)-12-2-B-1-BP1)-4-1-2-3-B)-1-6)
61	ICMB 101905	((ICMB95444xICMB93333)-24-2-B-2-BX[(DMR133xHTBC48-B-1-1-1-5)-19-2-B-BxICMB04111]-145-7-3-2)-1-2)
62	ICMB 101828	((ICMB94333xICMB01222)-47-1-B-B-Bx4287{(MC94S1-34-1-BxHHVBC)-16-2-1-1-1-1-B-B-5x(MC94S1-34-1-BxHHVBC)-10-4-1-2-1-B-B-1-30-2-4-2-6-2-4)-14-4-9-B-5X[[{ICMV88908-11-12-3-2-BxB-bulk)-8-B-3x{(843BxICMPS900-9-3-2-2)-41-2-5-5S2-34-1-2-1-1xB-bulk}-5-B-B]-11-1-1-B-BxICMB04111]-67-5-2-1)-1-23)
63	ICMB 101829	(([{26Bx(81BxSRL50-1)}-1-1-2x852B]-69-1-1X[{(81Bx4017-6-1-1)-3-1-4-3-4-1-2-1-B-2-2xICMB05888}x(HHVDBCMediumHS-120-1-2-1-1-1-1xHHVDBCMediumHS-15-1-1-1-2-2-4)]-21-2-1-3-1-4-2)
64	ICMB 101830	(([{26Bx(81BxSRL50-1)}-1-1-2x852B]-69-1-1X[{(81Bx4017-6-1-1)-3-1-4-3-4-1-2-1-B-2-2xICMB05888}x(HHVDBCMediumHS-120-1-2-1-1-1-1xHHVDBCMediumHS-15-1-1-1-2-2-4)]-21-2-1-3-1-10-4)
65	ICMB 101831	(((ICMB96111xARD338A-7-B)-9-3-2-3-1-B-3-B-1-B-B-BX[{(81Bx4017-6-1-1)-3-1-4-3-4-1-2-1-B-2-2xICMB05888}x(HHVDBCMediumHS-120-1-2-1-1-1-1xHHVDBCMediumHS-15-1-1-1-2-2-4)]-21-2-1-3-1-16-3)
66	ICMB 101832	({HHVBCIID2HS-410-1-2-4-1-3-B-1-1X(HHVDBCHS-246-1-2-1-2xICMB98444)-4-3-1-2}-1-6-1)
67	ICMB 101906	({(ICMB96111xARD338A-7-B)-9-3-2-3-1-B-3-B-1-B-B-BXIC-CZBC-C0-18-1-1-1-3}-1-5-1)
68	ICMB 101833	({(ICMB96111xARD338A-7-B)-9-3-2-3-1-B-3-B-1-B-B-BXIC-CZBC-C0-18-1-1-1-3}-1-10-5)
69	ICMB 101601	({(ICMB96111xARD338A-7-B)-9-3-2-3-1-B-3-B-1-B-B-BX[(D2BLN/95-93xSPF1/K95-3213-20)-10x(91777BxHHVBC)]-7-B-1-B-B-4-B-B-B-B}-1-1-1)
70	ICMB 101602	({(ICMB96111xARD338A-7-B)-9-3-2-3-1-B-3-B-1-B-B-BXHHVDBCHS-120-1-2-1-1-3-B-4}-1-2-1)
71	ICMB 101834	({IC-CZBC-C0-1-6-3-3-BX[(D2BLN/95-93xSPF1/K95-3213-20)-10x(91777BxHHVBC)]-7-B-1-B-B-4-B-B-B-B}-1-7-4)
72	ICMB 101835	((7005x7001-7011)-6-6-5)
73	ICMB 101836	((7005x7001-7011)-14-7-1)
74	ICMB 101907	({[78-7088/3/SER3AD//B282/(3/4)EBxPBLN/S95-359]-7-4-B-B-6-1-B-1-B-1-B-B-BX[(D2BLN/95-93xSPF1/K95-3213-20)-10x(91777BxHHVBC)]-7-B-1-B-B-4-B-B-B-B}-3-1-3)
75	ICMB 101908	({HHVDBCHS-45-2-3-1-2-3-4-B-1x[(EEBC-Gen-S1-40-2-2-1xB-bulk)-1-B-B-2-B-B-BxICMB04111]-4-2-1-2X[(MC94S1-34-1-BxHHVBC)-10-4-3-2-2-B-B-2x(ICMR312S1-1-5-3-BxHHVBC)-7-1-1-1-B-B-B]-21-B-1-4-1-2-3-1x(ICMB01333xHHVDBCHS-10-1-2-1-1-1-3-B)-2-1-3-2-4}-2-5)
76	ICMB 101604	({HHVBCIID2HS-456-1-2-5-1X[(ICMB96555xIP10437)-3-4-1-2-3x(ICMB96555xLaGrapC2S1-32-1)-10xIP14758-2-1]-2-B-1-3-1-1}-3-2-4)
77	ICMB 101837	({[(BSECBPT/91-39xSPF3/S91-116)-15-2-1-4-4xB-bulk]-1-B-4-1X[ICMB97444x(D2BLN/95-98xEEBCC1-1)-7-B-B]-34-2-4-B-B-5-B-B}-10-2-1)
78	ICMB 101838	(ErecttypeB-composite-39-1-6)
79	ICMB 101909	(ErecttypeB-composite-70-7-2)
80	ICMB 101910	[( (BSECBPT/91-40 x SPF3/S91-529)-12-1-1-7-1 X (MC 94 S1-34-1-B x HHVBC)-12-1-2-2-2-B-1-B-B-3-2-3-4 )]-6
81	ICMB 101839	[( [(D2BLN/95-93 x SPF1/K95-3213-20)-10 x (91777B x HHVBC)]-7-B-1-B-B-4-B-1 X (MC 94 S1-34-1-B x HHVBC)-12-1-2-2-2-B-1-B-B-3-2-3-4 )]-6
82	ICMB 101911	[( (ICMB 95444 x ICMB 93333)-24-2-B-2-B X [{{843B x (843B x 700651)}-11-1-2-B x 1163B} x (ICMB 89111 x ICMB 88004)]-5-3 )]-4
83	ICMB 101912	[( (ICMB 95444 x ICMB 93333)-24-2-B-2-B X (MC 94 S1-34-1-B x HHVBC)-12-1-2-2-2-B-1-B-B-3-2-3-4 )]-8
84	ICMB 101913	[{((843B x ICMPS 900-9-3-2-2)-41-2-5-5 S2-34-1-2-3 x B-line bulk]-8-B-B-1-B-B-B-1 x (ICMB 01666xICMB )01222)-12-2-B-1-B P1)-4-1-3-1-B} X {[(MC 94 S1-34-1-B x HHVBC)-10-4-3-2-2-B-B-2 x (ICMR 312 S1-1-5-3-B x HHVBC)-7-1-1-1-B-B-B]-21-B-1-4-1-2-1-2-B}]-3
85	ICMB 101914	[{((843B x ICMPS 900-9-3-2-2)-41-2-5-5 S2-34-1-2-3 x B-line bulk]-8-B-B-1-B-B-B-1 x (ICMB 01666xICMB )01222)-12-2-B-1-B P1)-1-4-2-2-B} X {[(MC 94 S1-34-1-B x HHVBC)-10-4-3-2-2-B-B-2 x (ICMR 312 S1-1-5-3-B x HHVBC)-7-1-1-1-B-B-B]-21-B-1-4-1-2-1-2-B}]-4
86	ICMB 101915	[{((843B x ICMPS 900-9-3-2-2)-41-2-5-5 S2-34-1-2-3 x B-line bulk]-8-B-B-1-B-B-B-1 x (ICMB 01666xICMB )01222)-12-2-B-1-B P1)-1-4-2-2-B} X {[(MC 94 S1-34-1-B x HHVBC)-10-4-3-2-2-B-B-2 x (ICMR 312 S1-1-5-3-B x HHVBC)-7-1-1-1-B-B-B]-21-B-1-4-1-2-1-2-B}]-3
87	ICMB 101918	[{((843B x ICMPS 900-9-3-2-2)-41-2-5-5 S2-34-1-2-3 x B-line bulk]-8-B-B-1-B-B-B-1 x (ICMB 01666xICMB )01222)-12-2-B-1-B P1)-1-4-2-2-B} X {(ICMB 03777 x {(MC 94 S1-34-1-B x HHVBC)-16-2-1-1-1-1-B-B-5 x (MC 94 S1-34-1-B x HHVBC)-10-4-1-2-1-B-B-1-30-2-4-3-1)-21-4-4-1-4}]-1
88	ICMB 101840	[{((843B x ICMPS 900-9-3-2-2)-41-2-5-5 S2-34-1-2-3 x B-line bulk]-8-B-B-1-B-B-B-1 x (ICMB 01666xICMB )01222)-12-2-B-1-B P1)-1-4-2-2-B} X {(ICMB 03777 x {(MC 94 S1-34-1-B x HHVBC)-16-2-1-1-1-1-B-B-5 x (MC 94 S1-34-1-B x HHVBC)-10-4-1-2-1-B-B-1-30-2-4-3-1)-21-4-4-1-4}]-3
89	ICMB 101841	[{((HHVDBC HS-246-1-2-1-2 x ICMB 99555)-1-3-3-1 x {(MC 94 S1-34-1-B x HHVBC)-16-2-1-1-1-1-B-B-5 x (MC 94 S1-34-1-B x HHVBC)-10-4-1-2-1-B-B-1-30-2-4-2-6-2-4)-18-2-1-B-B-1-1} X {[(MC 94 S1-34-1-B x HHVBC)-10-4-3-2-2-B-B-2 x (ICMR 312 S1-1-5-3-B x HHVBC)-7-1-1-1-B-B-B]-21-B-1-4-1-2-1-2-B}]-4
90	ICMB 101842	[{((HHVDBC HS-246-1-2-1-2 x ICMB 99555)-1-3-3-1 x {(MC 94 S1-34-1-B x HHVBC)-16-2-1-1-1-1-B-B-5 x (MC 94 S1-34-1-B x HHVBC)-10-4-1-2-1-B-B-1-30-2-4-2-6-2-4)-18-2-1-B-B-1-1} X {[(MC 94 S1-34-1-B x HHVBC)-10-4-3-2-2-B-B-2 x (ICMR 312 S1-1-5-3-B x HHVBC)-7-1-1-1-B-B-B]-21-B-1-4-1-2-1-2-B}]-2
91	ICMB 101916	[{{(MC 94 S1-34-1-B x HHVBC)-16-2-1-1-1-1-B-B-5 x (MC 94 S1-34-1-B x HHVBC)-10-4-1-2-1-B-B-1-30-2-4-2-6-3-2-5-B} X {(ICMB 03777 x {(MC 94 S1-34-1-B x HHVBC)-16-2-1-1-1-1-B-B-5 x (MC 94 S1-34-1-B x HHVBC)-10-4-1-2-1-B-B-1-30-2-4-3-1)-21-4-4-1-4}]-4
92	ICMA1 11111	ICMB 11111
93	ICMA1 11222	ICMB 11222
94	ICMA1 11333	ICMB 11333
95	ICMA1 11777	ICMB 11777
96	ICMA1 11999	ICMB 11999
97	ICMA1 12222	ICMB 12222
98	ICMA1 12444	ICMB 12444
99	ICMA1 13555	ICMB 13555
100	ICMA1 13666	ICMB 13666
101	ICMA1 14111	ICMB 14111
102	ICMA1 14222	ICMB 14222
103	ICMA1 14666	ICMB 14666
104	ICMA1 16111	(BSECBPT/91-38 x SPF3/S91-529)-10-1-7 (99555B)
105	ICMA1 16555	[(ICMB 95111 x 9035/S92-B-3)-17-5-1-B-B-B x ICMB 99111]-3-2-3-B
106	ICMA1 17333	[[{ICMV 88908-11-12-3-2-B x B-bulk)-8-B-3 x {(843B x ICMPS 900-9-3-2-2)-41-2-5-5 S2-34-1-2-1-1 x B-bulk}-5-B-B]-11-1-1-B-B x ICMB 04111]-127-1-3-4
107	ICMA1 17777	[(ICMB 95111 x 9035/S92-B-3)-17-5-1-B-B-B x ICMB 99111]-3-2-4-B
108	ICMA1 18111	[{(ICMB 96555 x IP 10437)-9-B-B-B-B-B-B x IP 14758-2-2}-19-1-B x (ICMB 96555 x IP 10437)-3-4-1-2-2-1-B-2-B-3]-3-3-2-1-5
109	ICMA1 18888	(ICMB 04888 x HHVDBC HS-10-1-2-1-1-1-2-B)-1-2-3-2
110	ICMA1 19111	(BSECBPT/91-38 x SPF3/S91-529)-10-1-7-19
111	ICMA1 19222	((HHVDBC HS-246-1-2-1-2 x ICMB 99555)-2-2-2-1 x {(MC 94 S1-34-1-B x HHVBC)-16-2-1-1-1-1-B-B-5 x (MC 94 S1-34-1-B x HHVBC)-10-4-1-2-1-B-B-1-30-2-4-2-6-2-4)-12-2-9-2
112	ICMA1 19333	(ICMB 03777 x {(MC 94 S1-34-1-B x HHVBC)-16-2-1-1-1-1-B-B-5 x (MC 94 S1-34-1-B x HHVBC)-10-4-1-2-1-B-B-1-30-2-4-3-1)-21-4-1-1-B-1
113	ICMA1 19444	[78-7088/3/SER3 AD//B282/(3/4)EB x PBLN/S95-359]-7-4-B-B-6-1-B-1-B-1-B-B-B-19
114	ICMA4 13444	[(D2BLN/95-93 x SPF1/K95-3213-20)-10 x (91777B x HHVBC)]-7-B-1-B-B-4-B-B-B-B-2
115	ICMA1 19888	{(MC 94 S1-34-1-B x HHVBC)-12-1-2-2-2-B-1-B-B x [ICMB 95111 x (D2BLN/95-107 x EEBC C1-1)-6-B]-24-4-1-B-B-B-B}-4-2-2-4
116	ICMA4 98333	(843B x ICTP 8202-161-5)-19-2-1-B-B-2
117	ICMA4 98666	(ICMB 89111 x IPC 1466)-21-1-3-6-B-5
118	ICMA4 99555	(BSECBPT/91-38 x SPF3/S91-529)-10-1-7
119	ICMA4 01444	[{843B x (B 816 x 3/4 EB-105-6-1)-3-3}-15-B-4-1]-12-2-4-1
120	ICMA4 01555	(BSECBPT/91-40 x SPF3/S91-529)-12-1-1-3
121	ICMA4 02111	[(ICMB 88006 x ICMB 88005) x (ICMB 89111 x ICMB 88004)]-99-B
122	ICMA4 02222	[(ICMB 89111 x ICMB 88004) x (ICMB 88006 x ICMB 88005)-2-1-1-4]-101-B-3
123	ICMA5 02444	(BSECBPT/91-38 x SPF3/S91-529)-2-1-B-2
124	ICMA4 03111	[{{843B x (843B x 700651)-11-1-2-B} x 1163B} x (ICMB 89111 x ICMB 88005)]-5-3-B
125	ICMA4 03555	(843B x ICTP 8202-161-5)-17-1-3-B-2
126	ICMA4 03888	[(ICMB 88006 x ICMB 88005) x (ICMB 89111 x ICMB 88005)]-1-1-3-B-9
127	ICMA4 03999	(ICMB 89111 x IP 9402-2-1-1-2)-31-1-B-B
128	ICMA4 04222	(843B x EEBC S1-407)-12-3-B
129	ICMA5 07999	(HTBC 48-B-1-1-1-5 x B-bulk)-25-1-B-B
130	ICMA1 09222	[ICMB 99555 x {78-7088/3/SER3 AD//B282/(3/4)EB x PBLN/S95-359}-10-2-B-2]-18-3-B-B-B-B
131	ICMA4 14444	(B x B) F2 (G-6)-86-1-1-3
132	ICMA4 14555	(ICMB 97444 x ICMB 00888)-52-1-1-B-4-2-B
133	ICMB 101917	[(843B x ICMPS 900-9-3-2-2)-41-2-5-5 S2-34-1-2-3 x B-bulk]-8-B-B-1-B-B-B-2-B
134	ICMA1 99222	ICMA1 99222
135	ICMA4 04888	ICMA4 04888
136	ICMA4 06111	ICMA4 06111
137	ICMA1 92777	ICMA1 92777
138	ICMA1 1508	HHVDBC Dwarf HS-252-1-1-1-B-B-2-B-B
139	ICMA1 1803	{[(843B x ICTP 8202-161-5)-20-3-B-B-3 x B-bulk]-2-B-9 x [(ICMB 96555 x LaGrap C2 S1-32-1)-10 x IP 14758-2-1]-8-2}-1-1-1-2
140	ICMA1 101921	[(EEBC S1-407-1-B-B-B-B-B-1-B-1-B-5-1x 3981-3989 G1)-2-1-1x{[(843B x ICTP 8202-161-5)-20-3-B-B-3 x B-bulk]-2-B-9 x [(ICMB 96555 x LaGrap C2 S1-32-1)-10 x IP 14758-2-1]-8-2}-1-1-2-2]-2-1-2-2
141	ICMA1 101876	[(EEBC S1-407-1-B-B-B-B-B-1-B-1-B-5-1x 3981-3989 G1)-2-1-1x{EEDBC S1-109-1-4-2-1-B-B-B-1-1x 3981-3989 G1}-4-2-6]-4-1-1-B
142	ICMA1 101716	{(EEDBC S1-425-2-1-2-3-B-2-2-4 x NCD2S1-20-7-2-4-1-4-2-3) x (HHVDBC Medium HS-120-1-2-1-1-1-1 x HHVDBC Medium HS-15-1-1-1-2-2-4)}-9-1-4-4
143	ICMA1 101327	((EBC-Gen-S1-40-2-2-1 x B-bulk)-28-B-B-3-B-B-3 x (EEBC S1-407-1-B-B-B-B-B-1-B-1-B-5-1 x B-bulk (3981-3989/S06 G1))-2-1-3)-13-1-3
144	ICMA1 101877	[(NC D2 BC7F4-34-3-1-2-B-2-B x EEBC 407)-12-1-2-3xEEDBC S1-2-1-1-1-1-1-1-B-B-1-4-B-B]-26-1-1-3
145	ICMA1 101769	(ICMB 99444 x ICMB 99222)-5-2-1
146	ICMB 101770	Dhanashakti S1-d2-2-5-4-2-11-2-B
147	ICMB 101771	(ICMB 99444xICMB 99222)-1-4-4-2-2-3-2-1-2-11-2-B
148	ICMB 101772	(ICMB 04999 x ICTP 8203 S1-250-3)-1-11-2-B
149	ICMB 101747	(ICMB 08666 x ICTP 8203 S1-166-4)-2-11-1-2
150	ICMB 101773	(ICMB 01555 x ICTP 8203 S1-287-2)-7-11-1-5
151	ICMB 101774	(ARD-288-1-10-1-2 (RM)-5-P1-A x 40258/S14-P11)-16-4-1-13-8-1
152	ICMB 101878	[ICMB 01555 (RP 05A/S10) x [[(ICMR 312 S1-1-5-2-B x HHVBC)-10-2-1-2-3 x EEBC 407)-7-2-1x{EEBC S1-407-1-B-B-B-B-B-1-B-1-B-5-1x 3981-3989 G1}-2-1-1]-11-3]-5-11-2-B
153	ICMB 101775	(ARD-288-1-10-1-2 (RM)-5-P1-A x 40258/S14-P11)-16-4-1-12-8
154	ICMB 101776	[{(MC 94 S1-34-1-B x HHVBC)-16-2-1-1-1-1-B-B-5 x (MC 94 S1-34-1-B x HHVBC)-10-4-1-2-1-B-B-1-30-2-4-2-1-3-4-1 x (ICMB 99555 x ICMB 00555)-5-4-3-B-B-4-4]-1-11-2
155	ICMB 101037	([78-7088/3/SER3 AD//B282/(3/4)EB x PBLN/S95-359]-7-4-B-B-2-B-B x (EEBC S1-407-1-B-B-B-B-B-1-B-1-B-13-1 x B-bulk (3981-3989/S06 G1))-1-2-3)-4-1-2-2
156	ICMB 101578	(ARD-288-1-10-1-2 (RM)-5-P2-B x 40258/S14-P7)-38-2-2-1
157	ICMB 101777	[[(ICMR 312 S1-1-5-2-B x HHVBC)-10-2-1-2-3-B x HHVDBC HS-158-2-1-2-1-1-B]-9-2-3-1 x (ICMB 99555 x ICMB 00555)-5-4-3-B-B-4-4]-28-1
158	ICMB 101778	(ICMB 04999 x (Dhanashakti (BS3C/S15) -S1-4d2 -1-1))-9
159	ICMB 101779	(([(ICMR 312 S1-1-5-2-B x HHVBC)-10-2-1-2-3-B x HHVDBC HS-158-2-1-2-1-1-B]-9-2-3-1) x ((ICMB 99444xICMB 99222)-1-4-4-2-2-3-2-3))-7
160	ICMB 101780	(([(ICMR 312 S1-1-5-2-B x HHVBC)-10-2-1-2-3-B x HHVDBC HS-158-2-1-2-1-1-B]-9-2-3-1) x ((ICMB 99444xICMB 99222)-1-4-4-2-2-3-2-3))-9
161	ICMB 101766	[ICMB 01555 (RP 05A/S10) x [[(ICMR 312 S1-1-5-2-B x HHVBC)-10-2-1-2-3 x EEBC 407)-7-2-1x{EEBC S1-407-1-B-B-B-B-B-1-B-1-B-5-1x 3981-3989 G1}-2-1-1]-11-3]-5-11-5
162	ICMB 101781	[{(MC 94 S1-34-1-B x HHVBC)-16-2-1-1-1-1-B-B-5 x (MC 94 S1-34-1-B x HHVBC)-10-4-1-2-1-B-B-1-30-2-4-2-4-4-4-1 x [{(81B x 4017-6-1-1)-3-1-4-3-4-1-2-1-B-2-2 x ICMB 05888}x (HHVDBC Medium HS-120-1-2-1-1-1-1 x HHVDBC Medium HS-15-1-1-1-2-2-4)]-19-2-2-4]-12-1
163	ICMB 101782	(ICMB 99444 x ICMB 99222)-5-1-1-1-3
164	ICMB 101818	[{(ICMB 96555 x IP 10437)-9-B-B-B-B-B-B x IP 14758-2-2}-19-1-B x (ICMB 96555 x IP 10437)-3-4-1-2-2-1-B-2-B-3]-1-1-1-1-1] x [(MC 94 S1-34-1-B x HHVBC)-16-1-3-1-2-2-B-B-2-B-B x ICMB 00444]-14-5-1-1xEarly D2/Med group lines x med maturity lines bulk (1301-28)-3-2-1]-14-1
165	ICMB 101783	[{(ICMB 96555 x IP 10437)-9-B-B-B-B-B-B x IP 14758-2-2}-19-1-B x (ICMB 96555 x IP 10437)-3-4-1-2-2-1-B-2-B-3]-1-1-1-1-1] x [(MC 94 S1-34-1-B x HHVBC)-16-1-3-1-2-2-B-B-2-B-B x ICMB 00444]-14-5-1-1xEarly D2/Med group lines x med maturity lines bulk (1301-28)-3-2-1]-14-1
166	ICMB 101784	[(ICMB 99444xICMB 99222)-1-4-2-4-3 x {(EEDBC S1-425-2-1-2-3-B-2-2-4 x NCD2S1-20-7-2-4-1-4-2-3) x (HHVDBC Medium HS-120-1-2-1-1-1-1 x HHVDBC Medium HS-15-1-1-1-2-2-4)}-14-1-2-4]-6-2
167	ICMB 101785	[(ICMB 99444xICMB 99222)-1-4-2-4-3 x {(EEDBC S1-425-2-1-2-3-B-2-2-4 x NCD2S1-20-7-2-4-1-4-2-3) x (HHVDBC Medium HS-120-1-2-1-1-1-1 x HHVDBC Medium HS-15-1-1-1-2-2-4)}-14-1-2-4]-23-1
168	ICMB 101879	(ICMB 94333 x ICTP 8203 S1-514-6)-1-3-1
169	ICMB 101880	(ICMB 08666 x ICTP 8203 S1-166-4)-7-3-2
170	ICMB 101786	[(ICMB 94333 x ICMB 01222)-47-1-B-B-B x [(D2BLN/95-93 x SPF1/K95-3213-20)-10 x (91777B x HHVBC)]-7-B-1-B-B-4-B-B-B-B-B-2-2]-1-1-3
171	ICMB 101881	((ICMB 93333 x ICMB 01222)-20-2-B-5-B-1-B-2) x ([(NC D2 BC7F4-34-3-1-2-B-2-B x EEBC 407)-12-1-2-3xEEDBC S1-2-1-1-1-1-1-1-B-B-1-4-B-B]-19-3-1-2)-45-B-B
172	ICMB 101882	((ICMB 93333 x ICMB 01222)-20-2-B-5-B-1-B-2) x ([(NC D2 BC7F4-34-3-1-2-B-2-B x EEBC 407)-12-1-2-3xEEDBC S1-2-1-1-1-1-1-1-B-B-1-4-B-B]-19-3-1-2)-45-3
173	ICMB 101849	(ICMB 11111 x ICMB 99222)-5-7-2-3
174	ICMB 101883	(ICMB 11111 x ICMB 99222)-7-1-2-2
175	ICMB 101787	(ICMB 04999 x ICTP 8203 S1-250-3)-1-3-1-1
176	ICMB 101788	(AIMP 92901-S1-183-2-2-B-P08 X {(MC 94 S1-34-1-B x HHVBC)-16-2-1-1-1-1-B-B-5 x (MC 94 S1-34-1-B x HHVBC)-10-4-1-2-1-B-B-1-30-2-4-2-6)-11-11
177	ICMB 101789	((ICMB 06111xICMB 98222)-2-2-1-2-3-1) x ({(ICMB 96555 x IP 10437)-3-4-1-2-8 x [(ICMB 96555 x LaGrap C2 S1-32-1)-10 x IP 14758-2-1]}-8-3-2-4-1-2)-15-11
178	ICMB 101790	((ICMB 06111xICMB 98222)-2-2-1-2-3-1) x ({(ICMB 96555 x IP 10437)-3-4-1-2-8 x [(ICMB 96555 x LaGrap C2 S1-32-1)-10 x IP 14758-2-1]}-8-3-2-4-1-2)-45-11
179	ICMB 101791	(AIMP 92901-S1-183-2-2-B-P08 X {(MC 94 S1-34-1-B x HHVBC)-16-2-1-1-1-1-B-B-5 x (MC 94 S1-34-1-B x HHVBC)-10-4-1-2-1-B-B-1-30-2-4-2-6)-13
180	ICMB 101792	(AIMP 92901-S1-183-2-2-B-P08 X {(MC 94 S1-34-1-B x HHVBC)-16-2-1-1-1-1-B-B-5 x (MC 94 S1-34-1-B x HHVBC)-10-4-1-2-1-B-B-1-30-2-4-2-6)-16-1
181	ICMB 101884	[(ICMB 94333 x ICMB 01222)-47-1-B-B-B x [(D2BLN/95-93 x SPF1/K95-3213-20)-10 x (91777B x HHVBC)]-7-B-1-B-B-4-B-B-B-B-B-2-2]-1-2-1-1
182	ICMB 101885	(AIMP 92901-S1-15-1-2-B-P03 X {(MC 94 S1-34-1-B x HHVBC)-16-2-1-1-1-1-B-B-5 x (MC 94 S1-34-1-B x HHVBC)-10-4-1-2-1-B-B-1-30-2-4-2-6)-13-1
183	ICMB 101886	[(MC 94 S1-34-1-B x HHVBC)-16-1-3-1-2-2-B-B-2-B-B x ICMB 99222]-6-2-2-1xEarly D2/Med group lines x med maturity lines bulk (1301-28)-9-1-1] x (ICMB 04999 x ICMB 02444)-2 -4-2-5-B-3]-2-2-2
184	ICMB 101887	[(MC 94 S1-34-1-B x HHVBC)-16-1-3-1-2-2-B-B-2-B-B x ICMB 99222]-6-2-2-1xEarly D2/Med group lines x med maturity lines bulk (1301-28)-9-1-1] x (ICMB 04999 x ICMB 02444)-2 -4-2-5-B-3]-8-1-1
185	ICMB 101888	[(EEDBC S1-465-2-2-2-B-B-2-B-8-1 x B-bulk (3981-4011/S06 G1))-2-1-3-BxEarly D2/Med group lines x med maturity lines bulk (1301-281)-5-2-2] x (ICMB 04999 x ICMB 02444)-2 -4-2-5-B-3]-3-3-4
186	ICMB 101919	[{(ICMB 96555 x IP 10437)-9-B-B-B-B-B-B x IP 14758-2-2}-19-1-B x (ICMB 96555 x IP 10437)-3-4-1-2-2-1-B-2-B-3]-1-1-1-1-1] x [(MC 94 S1-34-1-B x HHVBC)-16-1-3-1-2-2-B-B-2-B-B x ICMB 00444]-14-5-1-1xEarly D2/Med group lines x med maturity lines bulk (1301-28)-3-2-1]-8-1-2
187	ICMB 101920	[{(ICMB 96555 x IP 10437)-9-B-B-B-B-B-B x IP 14758-2-2}-19-1-B x (ICMB 96555 x IP 10437)-3-4-1-2-2-1-B-2-B-3]-1-1-1-1-1] x [(MC 94 S1-34-1-B x HHVBC)-16-1-3-1-2-2-B-B-2-B-B x ICMB 00444]-14-5-1-1xEarly D2/Med group lines x med maturity lines bulk (1301-28)-3-2-1]-14-5-2
188	ICMB 101793	[{(ICMB 96555 x IP 10437)-9-B-B-B-B-B-B x IP 14758-2-2}-19-1-B x (ICMB 96555 x IP 10437)-3-4-1-2-2-1-B-2-B-3]-1-1-1-1-1] x [{(ICMB 96555 x IP 10437)-9-B-B-B-B-B-B x IP 14758-2-2}-19-1-B x (ICMB 96555 x IP 10437)-3-4-1-2-2-1-B-2-B-3]-3-3-2-1-4]]-3-2-2
189	ICMB 101794	[(ICMB 06111xICMB 98222)-6-4-2-1-1-4 x {(EEDBC S1-425-2-1-2-3-B-2-2-4 x NCD2S1-20-7-2-4-1-4-2-3) x (HHVDBC Medium HS-120-1-2-1-1-1-1 x HHVDBC Medium HS-15-1-1-1-2-2-4)}-14-1-2-4]-2-2-2
190	ICMB 101795	[(ICMB 06111xICMB 98222)-6-4-2-1-1-4 x {(EEDBC S1-425-2-1-2-3-B-2-2-4 x NCD2S1-20-7-2-4-1-4-2-3) x (HHVDBC Medium HS-120-1-2-1-1-1-1 x HHVDBC Medium HS-15-1-1-1-2-2-4)}-14-1-2-4]-4-3-2
191	ICMB 101796	[(ICMB 99444xICMB 99222)-1-4-2-4-3 x {(EEDBC S1-425-2-1-2-3-B-2-2-4 x NCD2S1-20-7-2-4-1-4-2-3) x (HHVDBC Medium HS-120-1-2-1-1-1-1 x HHVDBC Medium HS-15-1-1-1-2-2-4)}-14-1-2-4]-12-3-2
192	ICMB 101797	(ICMB 01555 x ICMB 02333)-11-2-1-1
193	ICMB 101889	(ICMB 11111 x ICMB 98222)-17-1-2-1
194	ICMR 1201	(MC 94 C2-S1-3-2-2-2-1-3-B-B x AIMP 92901 S1-488-2-1-1-4-B-B)-B-2-2-2
195	ICMR 1202	(MC 94 C2-S1-3-2-2-2-1-3-B-B x ICMR 312 S1-3-2-3-2-1-1-B-B)-B-34-4-1
196	ICMR 1203	AIMP 92901 S1-296-2-1-1-1-B-B-6-B-B
197	ICMR 1301	ICMV 96490-S1-15-1-2-1-1
198	ICMR 1501	[(IPC 1617×SDMV 90031-S1-84-1-1-1-1)×AIMP 92901 S1-296-2-1-1-3-B-1]-4-4-5-3-2
199	ICMR 1502	MRC HS-130-2-2-1-B-B-3-B-B-B-1-3-1
200	ICMR 1503	(MC 94 C2-S1-3-2-2-2-1-3-B-B x SDMV 90031 S1-93-3-1-1-3-2-B-2)-B-23-2-1
201	ICMR 1504	ICMV 96490-S1-15-1-2-1-3-2-P31-1
202	ICMR 1505	JBV 3 S1 -237-1-3-3-1-B
203	ICMR 1601	ICMV 96490-S1-15-1-2-1-3-2-B-2-B-B-B
204	ICMR 100003	{((MC 94 S1-34-1-B x HHVBC)-16-2-1) × (IP 19626-4-2-3)]-B-28-3-4-3-1}×{RCB2 S1-19-2-5-1-1-2-3-3-B}-B-5-P1-5
205	ICMR 100574	[MRC HS-130-2-2-1-B-B-3-B-B-B-1-3-1 X {[(((IP 12322-1-2)×B-Lines)-B-14) × (MRC S1-156-2-1-B)]-B-1-3-3-B}×{GB 8735-S1-15-3-1-1-3-4-2-2-2-1}-B-11-5-1-1-1]-20-2-3-1-3-3-2
206	ICMR 100019	AIMP 92901 S1-296-2-1-1-3-B-3-2-B-2-B-B
207	ICMR 100068	[ICMV 96490-S1-15-1-4-3-1 X MRC HS-130-2-2-1-B-B-3-B-B-B-1-3-1]-98-2-3
208	ICMR 100186	((MRC S1-156-1-1-1-B-3-B-B-B-8-1-1) X ((MC 94 C2-S1-3-2-2-2-1-3-B-B x ICMR 312 S1-3-2-3-2-1-1-B-B)-B-34-1-1)-21-1-3-1
209	ICMR 100602	[MRC HS-130-2-2-1-B-B-3-B-B-B-1-3-1 X ICMV 96490-S1-15-1-2-2-1-2]-33-4-2-3-2-3-1
210	ICMR 100079	[ICMV 96490-S1-15-4-1-1-2 X (EERC-HS-8)-B-2-1-2-1]-4-3-1-1
211	ICMR 102151	RxR (DCF1) 1401 Comp-HS-631-1-2-11-7
212	ICMR 100195	[MRC HS-130-2-2-1-B-B-3-B-B-B-1-3-1 X {[(((IP 12322-1-2)×B-Lines)-B-14) × (MRC S1-156-2-1-B)]-B-1-3-3-B}×{GB 8735-S1-15-3-1-1-3-4-2-2-2-1}-B-11-5-1-1-1]-20-1-3-1-2-1-1
213	ICMR 100147	[(AIMP 92901 S1-480-1-1-1-2-B-2 x ICMR 312 S1-3-2-3-2-1-1-B-B)-B-9-2-3 X CGP S1-67-1]-8-6-1
214	ICMR 101144	[(IPC 107×SDMV 90031-S1-84-1-1-1-1)×GB 8735-S1-25-4-4-1-1-3-1-1]-1-1-5-1
215	ICMR 100101	{[((MC 94 S1-34-1-B x HHVBC)-16-2-1) × (IP 19626-4-2-3)]-B-18-2-3-2-2-BxAIMP 92901 S1-296-2-1-1-2-2}-B-25-4x(R-lines bulk (22669-22675/S11)-1-5-2
216	ICMR 100162	IP 12181 S1-1-4-1-B-4-3-1
217	ICMR 100188	(([(IPC 1617×SDMV 90031-S1-84-1-1-1-1)×AIMP 92901 S1-296-2-1-1-3-B-1]-3-1-1-4-3) X (LaGrap C2-S1-38-2-1-1-1)-14-2-2-1-B
218	ICMP 100126	(EERC-HS-24)-B-2-3-2-1
219	ICMR 101206	((AIMP 92901 S1-296-2-1-1-1-B-B-6-B-B) X ((MC 94 C2-S1-3-2-2-2-1-3-B-B x AIMP 92901 S1-488-2-1-1-4-B-B)-B-2-2-2)-6-3-1-4
220	ICMR 100187	((MRC S1-156-1-1-1-B-3-B-B-B-8-1-1) X ((MC 94 C2-S1-3-2-2-2-1-3-B-B x ICMR 312 S1-3-2-3-2-1-1-B-B)-B-34-1-1)-21-3-1-1
221	ICMR 101267	((MRC S1-156-1-1-1-B-3-B-B-B-8-1-1) X ((MC 94 C2-S1-3-2-2-2-1-3-B-B x ICMR 312 S1-3-2-3-2-1-1-B-B)-B-34-1-1)-21-3-1-4
222	ICMR 101268	((MRC S1-156-1-1-1-B-3-B-B-B-8-1-1) X ((MC 94 C2-S1-3-2-2-2-1-3-B-B x ICMR 312 S1-3-2-3-2-1-1-B-B)-B-34-1-1)-21-3-1-5
223	ICMP 100230	(ICMB 08666 x (ICTP 8203 x 40258-B-1)) F3-30-1-2-1
224	ICMP 100229	(ICMB 08666 x (ICTP 8203 x 40258-B-1)) F3-63-2-3
225	ICMR 100161	HTComp.-HS-1-S1-31-1-1
226	ICMR 101033	(ICMB 08666 x (ICTP 8203 x 40258-B-1)) F3-75-3-4-P1-1
227	ICMR 102502	(([MRC HS-130-2-2-1-B-B-3-B-B-B-1-3-1 X ICMV 96490-S1-15-1-2-1-3-1]-31) × ((MC 94 C2-S1-3-2-2-2-1-3-B-B x AIMP 92901 S1-488-2-1-1-4-B-B)-B-2-2-2-57-1))-18-2-1-11
228	ICMR 102536	((EERC-HS-24)-B-2-3-2-1) × (ICMV 96490-S1-15-1-2-1-1))-6-1-1-2-11
229	ICMR 102492	((JBV 3 S1 -237-1-3-3-1-B-1) × (RCB-2-S1-121-1-2-2-4-2-2-1-B-B))-22-3-2-11
230	ICMR 102497	((MRC HS-86-1-1-5-B-B-B-B-B x MRC S1-9-2-2-B-B-2-B-B)-10 X ICTP 8203 S1-55-3-1-1)-4-11
231	ICMR 102503	({((MC 94 S1-34-1-B x HHVBC)-16-2-1) × (IP 19626-4-2-3)]-B-28-3-4-3-1}×{RCB2 S1-19-2-5-1-1-2-3-3-B}-B-5-P1-3) × (ICMV 96490-S1-15-1-2-2-2))-1-1-3-2-11
232	ICMR 102493	({[(((IP 12322-1-2)×B-Lines)-B-14) × (MRC S1-156-2-1-B)]-B-1-3-3-B}×{GB 8735-S1-15-3-1-1-3-4-2-2-2-1}-B-11-2-1) × (ICMV 96490-S1-15-1-2-2-2))-12-2-2-2-11
233	ICMR 102498	(HTComp.-SB-1-B X ICMV 96490-S1-15-1-2-1-3-2-1)-12-11
234	ICMR 102537	(HTComp.-SB-1-B X ICMV 96490-S1-15-1-2-1-3-2-7-1-1)-11-11
235	ICMR 102504	(HTComp.-SB-1-B X ICMV 96490-S1-15-1-2-1-3-2-7-1-1)-7-11
236	ICMR 102494	(IP No. 17624-5-2-7-B X ICMV 96490-S1-15-1-2-1-3-2)-13-11
237	ICMR 102499	[((MC 94 C2-S1-3-2-2-2-1-3-B-B x SDMV 90031 S1-3-3-2-2-2-2-2)-B-1-3-4) X ({((MC 94 S1-34-1-B x HHVBC)-16-2-1) × (IP 19626-4-2-3)]-B-28-3-4-3-1}×{RCB2 S1-19-2-5-1-1-2-3-3-B}-B-5-P1-3) X ((MC 94 C2-S1-3-2-2-2-1-3-B-B x ICMR 312 S1-3-2-3-2-1-1-B-B)-B-34-4-1) X (ICMV 96490-S1-15-1-2-2-1-2)]-8-2-11
238	ICMR 102538	[(MC 94 C2-S1-3-1-3-3-1-2-1 x SDMV 90031 S1-3-3-2-2-2-2-2)-B-12-4-2 X JBV 3 S1 -237-1-3-3-1-B]-4-11
239	ICMR 102539	[(MC 94 C2-S1-3-2-2-2-1-3-B-B x ICMR 312 S1-3-2-3-2-1-1-B-B)-B-44-2-1 x ICRITABI]-8-5-2-4-11
240	ICMR 102505	[ICMR 12555 x ICMV 221 S1 - 366-1]-2-7-3-11
241	ICMR 102495	[ICMR 12555 x ICMV 221 S1 - 366-1]-2-7-7-11
242	ICMR 102540	[JBV 3 S1-131-3-2-1-B-2 X ICMV 96490-S1-15-1-2-1-3-2 (Short)]-21-11
243	ICMR 101417	[MRC HS-130-2-2-1-B-B-3-B-B-B-1-3-1 X ICMV 96490-S1-15-1-2-2-1-2]-81-4-2-2-3
244	ICMR 101251	((MRC S1-156-1-1-1-B-3-B-B-B-8-1-1) X ((MC 94 C2-S1-3-2-2-2-1-3-B-B x ICMR 312 S1-3-2-3-2-1-1-B-B)-B-34-1-1)-21-1-1-3
245	ICMR 100183	((AIMP 92901 S1-296-2-1-1-1-B-B-6-B-B) X ((MC 94 C2-S1-3-2-2-2-1-3-B-B x AIMP 92901 S1-488-2-1-1-4-B-B)-B-2-2-2)-16-3-1-1
246	ICMR 101307	((ICMV 96490-S1-15-1-2-1-3-1) X ((MC 94 C2-S1-3-2-2-2-1-3-B-B x ICMR 312 S1-3-2-3-2-1-1-B-B)-B-34-1-1)-38-2-3-2
247	ICMR 100020	[(AIMP 92901 S1-488-2-1-1-2-B-1-B x R-lines bulk (20216-20249/K09)]-6-3-B
248	ICMR 102500	((MC 94 C2-S1-3-2-2-2-1-3-B-B x SDMV 90031 S1-3-3-2-2-2-2-2)-B-15-P1-1-3) × (ICMV 96490-S1-15-1-2-1-1))-5-2-2
249	ICMR 101198	((AIMP 92901 S1-296-2-1-1-1-B-B-6-B-B) X ((MC 94 C2-S1-3-2-2-2-1-3-B-B x AIMP 92901 S1-488-2-1-1-4-B-B)-B-2-2-2)-6-1-2-2
250	ICMR 100185	((MRC S1-156-1-1-1-B-3-B-B-B-8-1-1) X ((MC 94 C2-S1-3-2-2-2-1-3-B-B x ICMR 312 S1-3-2-3-2-1-1-B-B)-B-34-1-1)-21-1-2-1
251	ICMR 102541	((MC 94 C2-S1-3-1-3-3-1-2-1 x SDMV 90031 S1-3-3-2-2-2-2-2)-B-8-2-1) × (ICMV 96490-S1-15-1-2-1-1))-1-1-4
252	ICMR 100049	[(EERC-HS-8)-B-2-1-2-1 X ICMV 96490-S1-15-1-2-2-1-2]-28-5-2-B
253	ICMR 102501	((MC 94 C2-S1-3-1-3-3-1-2-1 x SDMV 90031 S1-3-3-2-2-2-2-2)-B-8-2-1) × (ICMV 96490-S1-15-1-2-1-1))-10-4-1
254	ICMR 102506	[(MC 94 C2-S1-3-2-2-2-1-3-B-B x ICMR 312 S1-3-2-3-2-1-1-B-B)-B-34-1-1 x ICRITABI]-10-3-3
255	ICMR 100149	((ICMV 96490-S1-15-1-2-1-3-1) X ((MC 94 C2-S1-3-2-2-2-1-3-B-B x ICMR 312 S1-3-2-3-2-1-1-B-B)-B-34-1-1)-2-1
256	ICMR 101216	((AIMP 92901 S1-296-2-1-1-1-B-B-6-B-B) X ((MC 94 C2-S1-3-2-2-2-1-3-B-B x AIMP 92901 S1-488-2-1-1-4-B-B)-B-2-2-2)-24-5-2-2
257	ICMR 100168	IP 12181 S1-1-4-2-7-1
258	ICMR 100242	IP 17554 S1-2-5-2-4-1
259	ICMR 102496	[ICMR 12555 x ICMV 221 S1 - 366-1]-2-12-1
260	ICMR 101202	((AIMP 92901 S1-296-2-1-1-1-B-B-6-B-B) X ((MC 94 C2-S1-3-2-2-2-1-3-B-B x AIMP 92901 S1-488-2-1-1-4-B-B)-B-2-2-2)-6-2-B-3
261	ICMR 100056	(([(IPC 1617×SDMV 90031-S1-84-1-1-1-1)×AIMP 92901 S1-296-2-1-1-3-B-1]-4-4-5-3-2) X (LaGrap C2-S1-38-2-1-1-1)-6-1-B
262	ICMR 100164	IP 12181 S1-1-4-1-B-13-5-1
263	ICMR 102542	(((MC 94 C2-S1-3-2-2-2-1-3-B-B x ICMR 312 S1-3-2-3-2-1-1-B-B)-B-34-4-1)×(ICMV 96490-S1-15-1-2-2-1-2))-17-1-1
264	ICMR 100055	[(IPC 1617×SDMV 90031-S1-84-1-1-1-1)×AIMP 92901 S1-296-2-1-1-3-B-1]-3-3-1-1
265	ICMR 100046	[AIMP 92901 S1-296-2-1-1-4-2-B-15-2-1 X ICMV 96490-S1-15-1-2-3-2]-5-1-4
266	ICMR 102149	IP 12181 S1-1-4-1-1-2-2-1-B-1
267	ICMR 100048	[[(IPC 1617×SDMV 90031-S1-84-1-1-1-1)×AIMP 92901 S1-296-2-1-1-3-B-1]-4-4-2-1 X ICMV 96490-S1-15-4-1-1-2]-29-1-2-B
268	ICMR 100144	[AIMP 92901 S1-296-2-1-1-4-2-B-15-2-1 X ICMV 96490-S1-15-1-2-3-2]-30-1-2
269	ICMR 100152	[MRC HS-130-2-2-1-B-B-3-B-B-B-1-3-1 X ICMV 96490-S1-15-1-2-2-1-2]-12-1-3-2-1
270	ICMR 100131	((AIMP 92901 S1-296-2-1-1-1-B-B-6-B-B) X ((MC 94 C2-S1-3-2-2-2-1-3-B-B x AIMP 92901 S1-488-2-1-1-4-B-B)-B-2-2-2)-33-1-1
271	ICMR 100004	{((MC 94 S1-34-1-B x HHVBC)-16-2-1) × (IP 19626-4-2-3)]-B-28-3-4-3-1}×{RCB2 S1-19-2-5-1-1-2-3-3-B}-B-5-P1-3
272	ICMR 100025	{[((MC 94 S1-34-1-B x HHVBC)-16-2-1) × (IP 19626-4-2-3)]-B-28-2-2-3-1-2xICMR 312 S1-3-2-3-2-1-1-B-B-B-B}-B-17
273	ICMR 100021	[(IP 12370-1-3 × B-Lines)-B-9-1-2-1-2-2 x MRC S1-191-2-1-5-B]-B-6-1x(R-lines bulk (22669-22675/S11)-8-6-1
274	ICMR 06111	MC 94 C2-S1-3-1-3-3-2-2-B
275	ICMR 06333	SDMV 90031-S1-93-3-1-1-3-2-2-1-1-B
276	ICMR 06555	AIMP 92901 S1-296-2-1-1-3-B-1-B-B
277	ICMR 06777	MC 94 C2-S1-47-1-1-3-B-1-B-B
278	ICMR 06888	MRC HS-219-2-1-2-B-B-B-B
279	ICMR 06999	MRC S1-4-1-3-B-B-B-B
280	ICMR 07111	MRC HS-41-2-2-3-B-B-P1-B-B-B
281	ICMR 07333	JBV 3 S1-95-3-1-2-B
282	ICMR 07555	ICMS 8511 S1-17-2-1-1-4-1-B-3-2-2-B
283	ICMR 07666	ICMS 7704-S1-126-5-2-1-3-2-2-2-B-3
284	ICMR 07777	Jakhrana × ESRC II S2-81-3-2-2-2
285	ICMR 07888	(RCB-2-S1-138-1-3 × MRC)-B-2-1-2-B
286	ICMR 07999	(ICMV-IS 94206-7 × (SRC II C3 S1-1-1-2 x HHVBC)-1-3-3))-B-10-1-2-2
287	ICMR 08222	ICMR 312 S1-8-1-1-1-1-B-B-B-1-B
288	ICMR 08333	RCB-2 S1-19-2-2-1-2-3-2-1-B-B-B
289	ICMR 08444	[(((ICMV-IS 94206-15) × B-Lines)-B-6) × (MRC S1-156-2-1-B)]-B-13-1-3-3-2-B
290	ICMR 08555	ICMV 91059 S1-4-2-3-2-1-1-4-B-1-5-B-B
291	ICMR 08888	ICMS 7704-S1-52-3-1-2-1-2-1-6-B-B
292	ICMR 08999	JBV 3 S1-18-2-2-1-3-2
293	ICMR 09111	JBV 3 S1-6-1-2-1-2-3-B
294	ICMR 09222	ICMS 7704-S1-127-5-1-5-1-1-3-3-2-B-B
295	ICMR 09444	[(((ICMV-IS 94206-15) × B-Lines)-B-6) × (MRC S1-156-2-1-B)]-B-38-3-1-B-7-B
296	ICMR 09555	ICMS 7704-S1-80-2-1-1-2-2-1-B-B-B-B
297	ICMR 09777	JBV 3 S1-35-2-1-2-B
298	ICMR 10111	AIMP 92901 S1-480-1-1-2-3-1
299	ICMR 10111	AIMP 92901 S1-480-1-1-2-3-1
300	ICMR 10222	((ICMV IS 94206 S1-15-2) × {(SRC II C3 S1-19-3-2 x HHVBC)-5-3-1})-B-13-4-2-1-1-1-1-3-2
301	ICMR 10444	ICMR 312 S1-17-3-2-1-2-3-B-B-B-B-B-B
302	ICMR 10444	ICMR 312 S1-17-3-2-1-2-3-B-B-B-B-B-B
303	ICMR 10777	ICMR 312 S1-17-3-2-1-2-2-B-1-B
304	ICMR 10888	ICMV 93074 S1-9-1-1-1-3-B-B-B-B
305	ICMR 11333	IAC-ISC TCP5 S1-2-1-1-B-1-2-B-4-B
306	ICMR 14444	JBV 3 S1-18-2-2-2-3-2-3-B
307	ICMR 11555	SDMV 90031-S1-3-3-2-1-3-2-2-3-1
308	ICMR 11888	[(((IP 12322-1-2) × B-Lines)-B-8) × (MRC HS-170-3-5-2-B)]-B-5-3-2-3-B-B
309	ICMR 11999	SDMV 90031-S1-86-4-2-1-1-B-2-3-B-B-B
310	ICMR 12111	(EERC-HS-29)-B-12-4-1-1
311	ICMR 12222	JBV 3 S1-33-2-1-3-3-B-3-B-1-B
312	ICMR 12555	(MC 94 C2-S1-3-2-2-2-1-3-B-B x AIMP 92901 S1-488-2-1-1-4-B-B)-B-28-1-1
313	ICMR 12888	[(IPC 337 × SDMV 90031-S1-84-1-1-1-1)×ICMS 8511 S1-14-3-1-1-2-B-1]-4-5-2-2-4-B-B
314	ICMR 12999	LaGrap C2-S1-14-4-3-4-1-B
315	ICMR 13111	(ICMV-IS 94206-7 × (SRC II C3 S1-1-1-2 x HHVBC)-1-3-3))-B-10-1-1-5-4-1-1
316	ICMR 13222	Jakhrana × ESRC II S2-11-B-1-2-1-1-B-B
317	ICMR 13333	(MC 94 C2-S1-3-2-2-2-1-3-B-B x ICMR 312 S1-3-2-3-2-1-1-B-B)-B-23-2-1
318	ICMR 13666	ICMS 8511 S1-17-2-1-1-4-1-B-3-2-3-2-B-1-1-B
319	ICMR 13666	ICMS 8511 S1-17-2-1-1-4-1-B-3-2-3-2-B-1-1-B
320	ICMR 13777	(MC 94 C2-S1-3-1-3-3-1-2-1 x SDMV 90031 S1-3-3-2-2-2-2-2)-B-8-2-1
321	ICMR 13888	(MC 94 C2-S1-3-2-2-2-1-3-B-B x AIMP 92901 S1-488-2-1-1-4-B-B)-B-23-4-4-2
322	ICMR 13999	MDMRRC S1-329-1
323	ICMR 14111	ICTP 8202 S1-99-2-1-B
324	ICMR 14222	(EERC-HS-29)-19-3
325	ICMR 14333	[(IPC 107 × SDMV 90031-S1-84-1-1-1-1) × AIMP 92901 S1-296-2-1-1-3-B-1]-3-2-2-2-1-B-2
326	ICMR 14555	SDMV 95045 S1-7-2-4-2-3-2-1-B-B-B-B-8-1-1-B
327	ICMR 14777	HHVBC tall (C1) S1-33-3-1-1-1-2-B-B-3-3-2
328	ICMR 15111	JBV 3 S1-33-2-1-3-3-B-3-B
329	ICMR 15222	JBV 3 S1-286-1-1-3-B-8-1-1-B
330	ICMR 15333	MRC HS-86-1-1-5-B-B-B-B-B-B-1-B-B
331	ICMR 15555	AIMP 92901 S1-296-2-1-1-4-2-B-12-5-1-3-B
332	ICMR 15888	(MC 94 C2-S1-3-2-2-2-1-3-B-B x AIMP 92901 S1-488-2-1-1-4-B-B)-B-28-1-1-B
333	ICMR 15999	[((MC 94 S1-34-1-B x HHVBC)-16-2-1) × (IP 19626-4-2-3)]-B-1-1-2-3-2-B-1
334	ICMR 16222	MRC S1-340-1-3-3-2-B-B-1
335	ICMR 16333	MRC S1-9-2-2-B-B-4-B-B
336	ICMR 16444	SDMV 95045 S1-7-2-4-2-3-2-1-B-B-B-B-8-1-1
337	ICMR 16555	{(SRC II C3 S1-19-3-2 x HHVBC)-1-5-1}x {[((96111b x 4017-6-1-1)-1-4-4-3) x (IP 19626-4-1-2-1)]-B-6}-B-5-1-1-3
338	ICMR 16777	(MC 94 C2-S1-3-2-2-2-1-3-B-B x ICMR 312 S1-3-2-3-2-1-1-B-B)-B-17-4-3-2-B-B
339	ICMR 17111	[(((IP 12322-1-2) x B-Lines)-B-8) x (MRC HS-170-3-5-2-B)]-B-5-3-3-1-4-1-1-B
340	ICMR 17333	[(RCB-2 S1-19-2-5-1-1-2-3-3-B-B-B-B-B x (MC 94 C2-S1-3-2-2-2-1-3-B-B x AIMP 92901 S1-488-2-1-1-4-B-B)-B-8-3-1)]-7
341	ICMR 17555	(IPC 1617 x SDMV 90031-S1-84-1-1-1-1)-26-2-3-1
342	ICMR 17666	(RCB-2-S1-138-1-3 x MRC-B-2-2-1-B-4-B-1-B-B
343	ICMR 17999	[(MC 94 C2-S1-3-1-1-2-3-2-B-1-B-B-B x R-lines bulk 20216-20249/K09)]-12-3
344	ICMR 18111	ICMV 96490-S1-15-4-1-2-1-B-B
345	ICMR 18222	{[((MC 94 S1-34-1-B x HHVBC)-16-2-1) x (IP 19626-4-2-3)]-B-18-2-3-2-2-B x AIMP 92901 S1-296-2-1-1-3-B-1-6-B-B}-B-14-4-3-1-B-B
346	ICMR 18666	AIMP 92901 S1-296-2-1-1-4-2-B-12-5-1-3-B-B
347	ICMR 18777	((MC 94 C2-S1-3-2-2-2-1-3-B-B x AIMP 92901 S1-488-2-1-1-4-B-B)-B-8-3-1-2-B-B x R-lines bulk (22720-22726/S11))-7-6-2-2-B
348	ICMR 18888	[((MC 94 S1-34-1-B x HHVBC)-16-2-1) x (IP 19626-4-2-3)]-B-18-2-2-4-1-B-B
349	ICMR 18999	{[((MC 94 S1-34-1-B x HHVBC)-16-2-1) x (IP 19626-4-2-3)]-B-18-2-3-2-2-B x AIMP 92901 S1-296-2-1-1-2-2}-B-7-1-B
350	ICMR 19111	((MC 94 C2-S1-3-2-2-2-1-3-B-B x AIMP 92901 S1-488-2-1-1-4-B-B)-B-23-4-4-2-B-BxR-lines bulk (22720-22726/S11))-8-5-1-5-B
351	ICMR 19222	(IPC 1617 x SDMV 90031-S1-84-1-1-1-1)-66-1-2-B-B-B
352	ICMR 19333	((MC 94 C2-S1-3-2-2-2-1-3-B-B x ICMR 312 S1-3-2-3-2-1-1-B-B)-B-22-2-3-3-B-BxR-lines bulk (22680-22692/S11))-2-2-1-4-B
353	ICMR 19444	((MC 94 C2-S1-3-2-2-2-1-3-B-B x ICMR 312 S1-3-2-3-2-1-1-B-B)-B-22-2-3-3-B-BxR-lines bulk (22680-22692/S11))-2-4-3-1-B-B
354	ICMR 19555	(MC 94 C2-S1-3-1-1-2-3-2-B-1-B-B-Bx (20216-20249))-4-1-1-2-4
355	ICMR 19666	({[((MC 94 S1-34-1-B x HHVBC)-16-2-1) x (IP 19626-4-2-3)]-B-18-2-3-2-2-BxAIMP 92901 S1-296-2-1-1-3-B-1-6-B-B}-B-11-2 x (B 282 x S10B-38)-2-1-5-1-1)-2-5-2
356	ICMR 19888	((MC 94 C2-S1-3-2-2-2-1-3-B-B x AIMP 92901 S1-488-2-1-1-4-B-B)-B-8-3-1-2-B-Bx (22720-22726/S11))-8-5-3-5
357	ICMR 19999	(MC 94 C2-S1-3-2-2-2-1-3-B-B x ICMR 312 S1-3-2-3-2-1-1-B-B)-B-34-4-2-B-Bx (22669-22675/S11)-5-1-1-3-B
358	ICMR 102543	[((MC 94 S1-34-1-B x HHVBC)-16-2-1) × (IP 19626-4-2-3)]-B-34-1-3-3-1-1-B-5-B-B
359	ICMR 102544	HT Composite (B) 1171-1-3-1-1-1-1-1-4-B
360	ICMR 102012	((MRC S1-156-1-1-1-B-3-B-B-B-8-1-1) x ((MC 94 C2-S1-3-2-2-2-1-3-B-B x ICMR 312 S1-3-2-3-2-1-1-B-B)-B-34-1-1)-21-1-2
361	ICMR 102545	(E 298 x LCSN 282-4-1-2)-12-2-1-1-B x ICMV IS 99001)-2 -B
362	ICMR 102124	(ICMR 312 S1-8-1-1-1-1-B-B-B-1-B x (20216-20249))-22-1-2-3-2-B-B
363	ICMR 102546	((MC 94 C2-S1-3-2-2-2-1-3-B-B x AIMP 92901 S1-488-2-1-1-4-B-B)-B-23-4-4-2-B-B x R-lines bulk (22720-22726/S11))-10-4-2-4-B
364	ICMR 102547	((MC 94 C2-S1-3-2-2-2-1-3-B-B x ICMR 312 S1-3-2-3-2-1-1-B-B)-B-22-2-3-3-B-B x R-lines bulk (22680-22692/S11))-9-7-1-1-B
365	ICMR 102241	((EERC-HS-22)-7-2-2-B x {((MC 94 S1-34-1-B × HHVBC)-16-2-1) × (IP 19626-4-2-3)]-B-28-3-1-2-2} × {JBV 3 S1-197-2-4-1}-B-3-P1-3-3-B-B)-3-1-1
366	ICMR 102246	[(IP 12370-1-3 × B-Lines)-B-9-1-2-1-2-2 x MRC S1-191-2-1-5-B]-B-6 x (22669-22675/S11)-8-5-1 x (15491-15506/S14 )-7-1-4-B
367	ICMR 100522	((MC 94 C2-S1-3-2-2-2-1-3-B-B x SDMV 90031 S1-3-3-2-2-2-2-2)-B-1-3-3 x MS group R-line bulk (20216-20249))-5-1-3-3-2-B
368	ICMR 102277	(ICMV 96490-S1-15-1-2-1-3-2x{((MC 94 S1-34-1-B x HHVBC)-16-2-1) × (IP 19626-4-2-3)]-B-28-3-4-3-1}×{RCB2 S1-19-2-5-1-1-2-3-3-B}-B-5-P1-3)-3-1-3
369	ICMR 102283	({[((MC 94 S1-34-1-B x HHVBC)-16-2-1) × (IP 19626-4-2-3)]-B-28-2-2-3-1-2 x ICMR 312 S1-3-2-3-2-1-1-B-B-B-B}-B-4 x {((MC 94 S1-34-1-B x HHVBC)-16-2-1) × (IP 19626-4-2-3)]-B-28-3-4-3-1} × {RCB2 S1-19-2-5-1-1-2-3-3-B}-B-5-P1-2)-2-4-4
370	ICMR 100258	JBV 3 S1-300-1-1-2-1-4-1-B
371	ICMR 101859	HTRC-Bulk-1072-1-3-4-3-B
372	ICMR 102545	(E 298 x LCSN 282-4-1-2)-12-2-1-1-B x ICMV IS 99001)-2-B
373	ICMR 102548	(SDMV 90031-S1-86-4-2-1-1-B-2-3-B-B-Bx[MC 94 C2-S1-3-1-3-1-2-2-2-B-B-1 x (ICMV-IS 94206-7 × (SRC II C3 S1-1-1-2 x HHVBC)-1-3-3))-B-10-1-1-3-3-2]-B-18-1)-11-6-2-1-B
